# Supplementary material for: How political partisanship can shape memories and perceptions of identical protest events
Source: PLoS One. 2021 Nov 22;16(11):e0259416. doi: 10.1371/journal.pone.0259416 (PMC8608305; doi:10.1371/journal.pone.0259416)
Supplement: S2 Data — (SPS) [file pone.0259416.s006.sps]

* Encoding: UTF-8.

PLOS ONE Hennessey, Feinberg, Wilson (2021)
  
Analyses: 
  
  Intercorrelations and descriptives: Table 1
  
  CORRELATIONS
  /VARIABLES= PositiveTactics_mean NegativeTactics_mean BehExtreme SupportID_mean 
  /PRINT=TWOTAIL NOSIG
  /STATISTICS DESCRIPTIVES
  /MISSING=PAIRWISE.

  DESCRIPTIVES VARIABLES=polID
  /STATISTICS=MEAN STDDEV MIN MAX.

   T-Tests: Table 2
   
 Continuous Outcome Variables: 
 
T-TEST GROUPS=VoteDTvsOthers_dummy(1 0)
  /MISSING=ANALYSIS
  /VARIABLES=BehExtreme NegativeTactics_mean PositiveTactics_mean SupportID_mean
  /CRITERIA=CI(.95).

  Count Outcome Variables: 
 
 T-TEST GROUPS=VoteDTvsOthers_dummy(1 0)
  /MISSING=ANALYSIS
  /VARIABLES=NegFalse_SUM
  /CRITERIA=CI(.95).

 T-TEST GROUPS=VoteDTvsOthers_dummy(1 0)
  /MISSING=ANALYSIS
  /VARIABLES=NegNeutral_SUM
  /CRITERIA=CI(.95).

 T-TEST GROUPS=VoteDTvsOthers_dummy(1 0)
  /MISSING=ANALYSIS
  /VARIABLES=TrueEvents_SUM
  /CRITERIA=CI(.95).
  
 Chi-Square Analyses: Table 3
 {False Negative and Neutral events}
 
CROSSTABS
  /TABLES=Recall_items_masks.Rcorrect Recall_items_burning.Rcorrect 
    Recall_items_breakwindows.Rcorrect Recall_items_marji.Rcorrect Recall_items_pussyhats.Rcorrect 
    Recall_items_breasts.Rcorrect Recall_items_USflags.Rcorrect Recall_items_Mxflags.Rcorrect 
    Recall_items_pets.Rcorrect Recall_items_fights.Rcorrect
    Recall_items_signcurses.Rcorrect Recall_items_signcartoons.Rcorrect 
    Recall_items_signsrefDT.Rcorrect Recall_items_signsepelling.Rcorrect 
    Recall_items_signsburnitdown.Rcorrect  BY VoteDTvsOthers_dummy
  /FORMAT=AVALUE TABLES
   /STATISTICS=CHISQ PHI 
 /CELLS=COUNT EXPECTED ROW COLUMN TOTAL 
  /COUNT ROUND CELL.

 Chi-Square analyses: Table 4
 {Actual events}
 
CROSSTABS
  /TABLES= Recall_items_pussyhats.Rcorrect Recall_items_signsrefDT.Rcorrect Recall_items_signcurses.Rcorrect 
 Recall_items_USflags.Rcorrect 
     BY VoteDTvsOthers_dummy
  /FORMAT=AVALUE TABLES
   /STATISTICS=CHISQ PHI 
 /CELLS=COUNT EXPECTED ROW COLUMN TOTAL 
  /COUNT ROUND CELL.

One Sample T-tests: Table 4 [Split file by VoteDTvsOthers_dummy]

SORT CASES  BY VoteDTvsOthers_dummy.
SPLIT FILE LAYERED BY VoteDTvsOthers_dummy.
 
 T-TEST
  /TESTVAL=106.5
  /MISSING=ANALYSIS
  /VARIABLES=Recall_items_pussyhatsw 
  /CRITERIA=CI(.95).

T-TEST
  /TESTVAL=3.5
  /MISSING=ANALYSIS
  /VARIABLES=Recall_items_signsrefDTw
  /CRITERIA=CI(.95).

T-TEST
  /TESTVAL=3.5
  /MISSING=ANALYSIS
  /VARIABLES=Recall_items_signsrefDTw
  /CRITERIA=CI(.95).

T-TEST
  /TESTVAL=4
  /MISSING=ANALYSIS
  /VARIABLES=Recall_items_signscursew
  /CRITERIA=CI(.95).

T-TEST
  /TESTVAL=9
  /MISSING=ANALYSIS
  /VARIABLES=  Recall_items_USflagsw
  /CRITERIA=CI(.95).

 Supplemental Analyses: 
 
 Regressions using political ideology as predictor: 
 
 REGRESSION
  /DESCRIPTIVES MEAN STDDEV CORR SIG N
  /MISSING LISTWISE
  /STATISTICS COEFF OUTS R ANOVA CHANGE ZPP
  /CRITERIA=PIN(.05) POUT(.10)
  /NOORIGIN 
  /DEPENDENT NegativeTactics_mean
  /METHOD=ENTER polID.

REGRESSION
  /DESCRIPTIVES MEAN STDDEV CORR SIG N
  /MISSING LISTWISE
  /STATISTICS COEFF OUTS R ANOVA CHANGE ZPP
  /CRITERIA=PIN(.05) POUT(.10)
  /NOORIGIN 
  /DEPENDENT PositiveTactics_mean
  /METHOD=ENTER polID.

REGRESSION
  /DESCRIPTIVES MEAN STDDEV CORR SIG N
  /MISSING LISTWISE
  /STATISTICS COEFF OUTS R ANOVA CHANGE ZPP
  /CRITERIA=PIN(.05) POUT(.10)
  /NOORIGIN 
  /DEPENDENT BehExtreme
  /METHOD=ENTER polID.

REGRESSION
  /DESCRIPTIVES MEAN STDDEV CORR SIG N
  /MISSING LISTWISE
  /STATISTICS COEFF OUTS R ANOVA CHANGE ZPP
  /CRITERIA=PIN(.05) POUT(.10)
  /NOORIGIN 
  /DEPENDENT SupportID_mean
  /METHOD=ENTER polID.

Trichotomous coded outcome variables for count variables: 

CROSSTABS
  /TABLES=Recall_items_masks.R
Recall_items_burning.R
Recall_items_breakwindows.R
Recall_items_marji.R
Recall_items_pussyhats.R
Recall_items_breasts.R
Recall_items_USflags.R
Recall_items_Mxflags.R
Recall_items_pets.R
Recall_items_fights.R
Recall_items_signcurses.R
Recall_items_signcartoons.R
Recall_items_signsrefDT.R
Recall_items_signsepelling.R
Recall_items_signsburnitdown.R
 BY VoteDTvsOthers_dummy
  /FORMAT=AVALUE TABLES
   /STATISTICS=CHISQ PHI 
 /CELLS=COUNT EXPECTED ROW COLUMN TOTAL 
  /COUNT ROUND CELL.

Parallel Mediation Model: Hayes’ (2017) PROCESS macro Model 4 

IV: VoteDTvsOthers_dummy
MV1: PositiveTactics_mean
MV2: NegativeTactics_mean
DV: BehExtreme

Alternate Serial Mediation Model: Hayes’ (2017) PROCESS macro Model 6 

IV: VoteDTvsOthers_dummy
MV1: NegativeTactics_mean 
MV2: BehExtreme
DV: SupportID_mean
